# Supplementary material for: Hierarchical organic microspheres from diverse molecular building blocks
Source: Nat Commun. 2024 Jun 13;15:5041. doi: 10.1038/s41467-024-49379-7 (PMC11176358; doi:10.1038/s41467-024-49379-7)
Supplement: Supplementary file 4 — Supplementary Code 1–4 [file 41467_2024_49379_MOESM4_ESM.zip]

Archive with 4 entries (4 files):
- Supplementary Code 1.m
- Supplementary Code 2.m
- Supplementary Code 3.m
- Supplementary Code 4.m
